# Supplementary material for: Modification of the Zeolite Heulandite with N-(3-Triethoxysilylpropyl)guanidines Offers an Effective Approach to Enhancing Its Adsorption Capacity for Heavy Metal Ions
Source: Int J Mol Sci. 2025 Aug 15;26(16):7903. doi: 10.3390/ijms26167903 (PMC12386438; doi:10.3390/ijms26167903)
Supplement: Supplementary file 1 [file ijms-26-07903-s001.zip]

Archive with 1 entries (1 files):
- ijms-3749452-supplementary.pdf
